# Supplementary material for: Is Cantonese lexical tone information important for sentence recognition accuracy in quiet and in noise?
Source: PLoS One. 2022 Oct 25;17(10):e0276254. doi: 10.1371/journal.pone.0276254 (PMC9595525; doi:10.1371/journal.pone.0276254)
Supplement: S1 Data — (XLSX) [file pone.0276254.s001.xlsx]

## Sheet: Studyone
Participant	QNT	QFT20	QFT40	QFT60	QFT80	QFT100	NNT	NFT20	NFT40	NFT60	NFT80	NFT100
1	0.98	0.96	0.96	0.96	0.92	0.96	0.96	0.85	0.63	0.64	0.62	0.64
2	1	0.98	0.99	1	0.97	0.96	0.98	0.86	0.78	0.8	0.7	0.6
3	1	0.99	1	1	0.98	0.94	0.99	0.96	0.87	0.83	0.72	0.86
4	0.92	0.99	0.92	0.93	0.91	0.88	0.99	0.84	0.72	0.69	0.7	0.64
5	1	0.97	0.98	0.98	0.94	0.94	0.97	0.87	0.79	0.78	0.66	0.62
6	1	1	0.95	0.96	0.96	0.88	1	0.87	0.74	0.77	0.71	0.72
7	1	0.96	0.96	0.94	0.93	0.96	0.96	0.85	0.8	0.72	0.58	0.68
8	1	0.95	0.99	0.95	0.97	0.97	0.95	0.86	0.74	0.76	0.66	0.69
9	1	0.96	0.98	0.98	0.93	0.94	0.96	0.86	0.76	0.65	0.58	0.45
10	1	1	0.97	0.99	0.98	0.97	1	0.9	0.79	0.79	0.64	0.76
11	1	0.98	0.99	0.92	0.96	0.96	0.98	0.85	0.73	0.84	0.71	0.68
12	1	0.94	0.99	0.95	0.93	0.87	0.94	0.95	0.8	0.66	0.65	0.69
13	1	0.93	0.96	0.98	0.96	0.91	0.93	0.83	0.64	0.62	0.52	0.47
14	1	0.94	0.96	0.96	0.95	0.96	0.94	0.86	0.81	0.77	0.71	0.65
15	1	0.97	0.93	0.97	0.96	0.91	0.97	0.88	0.87	0.77	0.71	0.69
16	1	0.98	1	0.98	0.98	0.99	0.98	0.85	0.92	0.57	0.51	0.76
17	1	0.95	0.96	0.9	0.97	0.93	0.95	0.73	0.7	0.54	0.49	0.65
18	0.99	0.97	1	0.95	0.97	0.97	0.97	0.84	0.7	0.75	0.62	0.77
19	0.99	0.94	0.96	0.99	0.95	0.93	0.94	0.82	0.58	0.65	0.53	0.43
20	1	0.94	0.91	0.9	0.94	0.92	0.94	0.8	0.74	0.59	0.56	0.54
21	1	0.97	0.96	0.99	0.97	0.97	0.97	0.86	0.68	0.77	0.66	0.72
22	1	0.98	0.98	0.97	0.97	0.97	0.98	0.9	0.91	0.84	0.79	0.59
23	1	0.89	0.99	0.94	0.92	0.91	0.89	0.88	0.8	0.64	0.64	0.67
24	1	0.97	1	0.99	0.98	0.94	0.97	0.92	0.85	0.76	0.73	0.83
25	1	0.97	0.99	0.98	0.71	0.79	0.97	0.86	0.68	0.71	0.79	0.7
26	1	0.96	0.96	0.93	0.94	0.95	0.96	0.88	0.69	0.73	0.55	0.71
27	0.99	0.93	0.96	0.93	0.97	0.95	0.93	0.86	0.76	0.76	0.73	0.86
28	1	0.94	0.98	0.97	0.96	0.95	0.94	0.89	0.86	0.74	0.58	0.77
29	1	0.99	0.98	0.96	0.95	0.95	0.99	0.9	0.75	0.78	0.6	0.84
30	0.98	0.96	0.98	0.98	0.95	0.94	0.96	0.77	0.85	0.79	0.65	0.83
31	1	0.94	0.98	0.93	0.9	0.96	0.94	0.9	0.86	0.71	0.68	0.79
32	1	0.67	0.93	0.93	0.93	0.8	0.67	0.69	0.51	0.54	0.44	0.48
33	1	0.93	0.96	0.99	0.92	0.99	0.93	0.89	0.74	0.57	0.59	0.76
34	1	0.96	0.95	0.97	0.98	0.97	0.96	0.82	0.73	0.78	0.64	0.72
35	1	1	0.99	1	0.96	0.99	1	0.92	0.88	0.81	0.79	0.71
36	1	0.94	0.98	0.97	0.96	0.92	0.94	0.87	0.75	0.79	0.71	0.62
37	1	0.98	0.96	0.96	0.94	0.9	0.98	0.78	0.73	0.74	0.75	0.72
38	1	0.99	1	0.99	0.96	0.99	0.99	0.81	0.85	0.84	0.75	0.86
39	1	0.96	0.97	0.98	0.97	0.99	0.96	0.87	0.93	0.69	0.76	0.77
40	1	0.98	0.98	0.98	0.96	0.97	0.98	0.92	0.8	0.83	0.77	0.63
41	0.99	0.94	0.96	0.94	0.91	0.96	0.94	0.76	0.84	0.7	0.71	0.62
42	1	0.99	0.97	1	0.95	0.97	0.99	0.88	0.72	0.76	0.64	0.57
43	1	0.96	0.97	1	0.97	0.99	0.96	0.88	0.74	0.82	0.59	0.53
44	1	0.98	0.97	0.97	0.97	0.97	0.98	0.8	0.69	0.68	0.51	0.7
45	0.99	0.93	0.96	0.99	0.9	0.92	0.93	0.84	0.91	0.79	0.8	0.67
46	1	0.97	0.98	0.96	0.95	0.93	0.97	0.89	0.89	0.79	0.74	0.84
47	0.98	0.98	0.98	0.93	0.9	0.9	0.98	0.82	0.78	0.72	0.63	0.57
48	1	0.9	0.94	0.95	0.85	0.91	0.9	0.8	0.58	0.7	0.68	0.36
49	1	0.98	0.95	0.99	0.96	0.9	0.98	0.86	0.78	0.8	0.67	0.73
50	1	0.99	0.98	0.93	0.95	0.89	0.99	0.86	0.81	0.75	0.6	0.51
51	1	0.97	0.97	1	0.99	0.96	0.97	0.89	0.78	0.74	0.73	0.83
52	0.94	0.98	1	0.9	0.97	0.95	0.98	0.9	0.97	0.82	0.71	0.67
53	1	0.96	0.98	0.97	0.96	0.93	0.96	0.88	0.8	0.85	0.55	0.71
54	0.99	0.98	0.96	0.95	0.96	0.87	0.98	0.74	0.53	0.71	0.44	0.52
55	1	0.95	1	0.98	0.98	0.95	0.95	0.9	0.89	0.79	0.79	0.77
56	1	0.98	1	1	0.97	0.99	0.98	0.92	0.9	0.8	0.75	0.86
57	1	0.97	0.95	0.98	0.98	0.97	0.97	0.88	0.89	0.67	0.74	0.57
58	1	0.96	0.96	0.92	0.97	0.9	0.96	0.88	0.7	0.74	0.52	0.51
59	0.99	0.99	0.96	0.94	0.96	0.85	0.99	0.84	0.87	0.71	0.55	0.69
60	1	0.95	0.9	0.9	0.96	0.89	0.95	0.78	0.74	0.57	0.54	0.59
61	1	0.96	0.94	0.9	0.94	0.96	0.96	0.84	0.53	0.62	0.65	0.58
62	1	0.97	0.97	0.98	0.97	0.94	0.97	0.91	0.87	0.88	0.86	0.82
63	0.99	0.96	1	0.99	0.94	0.95	0.96	0.89	0.76	0.63	0.69	0.74

## Sheet: Studytwo
Participants	NT_TTB	NT_SSN	FT20_TTB	FT20_SSN	FT40_TTB	FT40_SSN	FT60_TTB	FT60_SSN	FT80_TTB	FT80_SSN	FT100_TTB	FT100_SSN		Working Memory		NT_TTB-FT60_TTB	NT_SSN-FT80_SSN
1	1	0.91	0.86	0.66	0.85	0.82	0.64	0.73	0.75	0.76	0.69	0.7		25		0.36	0.15
2	1	0.81	0.88	0.56	0.81	0.77	0.57	0.63	0.66	0.4	0.64	0.68		31		0.43	0.41
3	0.95	0.72	0.87	0.65	0.77	0.73	0.61	0.71	0.71	0.75	0.74	0.7		30		0.34	-0.03
4	0.99	0.84	0.92	0.79	0.71	0.8	0.61	0.73	0.67	0.6	0.65	0.85		24		0.38	0.24
5	1	0.87	0.9	0.73	0.87	0.75	0.64	0.69	0.76	0.59	0.71	0.66		34		0.36	0.28
6	0.95	0.73	0.86	0.54	0.8	0.66	0.7	0.66	0.76	0.57	0.59	0.59		33		0.25	0.16
7	1	0.81	0.79	0.69	0.75	0.6	0.66	0.62	0.5	0.48	0.51	0.48		27		0.34	0.33
8	0.99	0.73	0.85	0.47	0.81	0.73	0.7	0.79	0.73	0.77	0.85	0.75		30		0.29	-0.04
9	0.99	0.87	0.79	0.66	0.71	0.58	0.54	0.68	0.52	0.51	0.59	0.68		27		0.45	0.36
10	1	0.89	0.91	0.78	0.88	0.7	0.83	0.77	0.84	0.73	0.81	0.73		31		0.17	0.16
11	0.98	0.77	0.8	0.63	0.79	0.68	0.6	0.61	0.48	0.6	0.48	0.57		24		0.38	0.17
12	0.99	0.89	0.9	0.59	0.79	0.7	0.61	0.63	0.67	0.61	0.65	0.7		26		0.38	0.28
13	1	0.89	0.9	0.75	0.63	0.65	0.71	0.76	0.62	0.71	0.59	0.72		29		0.29	0.18
14	0.98	0.92	0.83	0.64	0.72	0.64	0.58	0.73	0.73	0.49	0.67	0.65		26		0.4	0.43
15	0.98	0.91	0.55	0.81	0.61	0.87	0.48	0.65	0.43	0.58	0.62	0.58		25		0.5	0.33
16	0.85	0.91	0.61	0.86	0.75	0.85	0.5	0.83	0.67	0.59	0.8	0.63		23		0.35	0.32
17	0.8	0.97	0.57	0.91	0.62	0.79	0.52	0.76	0.64	0.71	0.66	0.66		34		0.28	0.26
18	0.69	0.92	0.54	0.81	0.56	0.69	0.55	0.6	0.62	0.52	0.52	0.48		33		0.14	0.4
19	0.78	0.92	0.63	0.95	0.55	0.88	0.38	0.79	0.64	0.6	0.69	0.58		31		0.4	0.32
20	0.72	0.89	0.58	0.81	0.48	0.69	0.43	0.67	0.5	0.44	0.56	0.59		26		0.29	0.45
21	0.81	0.86	0.43	0.77	0.52	0.57	0.35	0.73	0.32	0.47	0.48	0.55		28		0.46	0.39
22	0.93	0.95	0.51	0.83	0.6	0.58	0.42	0.67	0.56	0.43	0.44	0.57		27		0.51	0.52
23	0.96	1	0.68	0.9	0.7	0.84	0.64	0.78	0.72	0.74	0.67	0.55		33		0.32	0.26
24	0.87	1	0.68	0.95	0.68	0.82	0.54	0.76	0.59	0.69	0.62	0.74		31		0.33	0.31
25	0.9	0.94	0.72	0.86	0.79	0.8	0.55	0.88	0.68	0.72	0.64	0.58		30		0.35	0.22
26	0.85	0.98	0.69	0.82	0.69	0.82	0.55	0.77	0.65	0.53	0.66	0.62		39		0.3	0.45
27	0.99	0.62	0.89	0.31	0.61	0.53	0.67	0.43	0.54	0.57	0.48	0.31		30		0.32	0.05
28	0.92	0.97	0.82	0.9	0.64	0.72	0.47	0.72	0.64	0.53	0.63	0.62		33		0.45	0.44
29	0.9	0.92	0.69	0.93	0.72	0.75	0.65	0.83	0.68	0.64	0.7	0.72		29		0.25	0.28
30	0.92	0.91	0.53	0.85	0.54	0.62	0.46	0.78	0.56	0.55	0.61	0.58		29		0.46	0.36
31	0.9	0.69	0.65	0.48	0.6	0.54	0.53	0.51	0.6	0.58	0.62	0.57		32		0.37	0.11
32	0.83	0.93	0.61	0.86	0.7	0.74	0.5	0.73	0.78	0.48	0.65	0.61		28		0.33	0.45
33	1	0.87	0.91	0.62	0.89	0.66	0.61	0.61	0.65	0.63	0.7	0.69		25		0.39	0.24
34	0.96	0.88	0.81	0.65	0.71	0.67	0.71	0.62	0.6	0.5	0.7	0.54		31		0.25	0.38
